# Supplementary material for: The Large GTPase Guanylate-Binding Protein-1 (GBP-1) Promotes Mitochondrial Fission in Glioblastoma
Source: Int J Mol Sci. 2024 Oct 19;25(20):11236. doi: 10.3390/ijms252011236 (PMC11508455; doi:10.3390/ijms252011236)
Supplement: Supplementary file 1 [file ijms-25-11236-s001.zip]

Archive with 1 entries (1 files):
- ijms-3251624-supplementary.pdf
